# Supplementary material for: Tracking Molecular Recognition at the Atomic Level with a New Protein Scaffold Based on the OB-Fold
Source: PLoS One. 2014 Jan 20;9(1):e86050. doi: 10.1371/journal.pone.0086050 (PMC3896448; doi:10.1371/journal.pone.0086050)
Supplement: Table S1 — Oligonucleotide sequences. (XLSX) [file pone.0086050.s006.xlsx]

## Sheet: Table S1
	No.	Sequence (5` - 3`)	Size (bp)	Description
	005	CACCAGTGGATCCGTGTATCCTAAAAAGACC	31	pProEx Htb cloning (fwd)
	006	ACCCGGGAATTCTCAGTCTATTGGAAGCGGCTT	33	pProEx Htb cloning (rev)
	041	ATGAAATACCTGCTGCCG	18	pRpsp2 sequencing (fwd)
	042	TTCTGTATGAGGTTTTGC	18	pRpsp2 sequencing (rev)
	044	GACCGACGGACTGCGGCCGCGTCTATTGGAAGCGGCTTGGCC	42	pRpsp2 cloning (fwd)
	051	GTTGTTGCCGGTTGGGTANNKNNKTTGNNKGACNNKGGGNNKNNKAAGNNKGTGNNKGTGNNKGATAGGGAGGGGGGCGCG	81	Naïve mutational oligo (fwd)
	052	ATCGGGGGTTTTTCCCGCMNNGAGMNNGACMNNCACMNNCGCGCCCCCCTCCCTATC	57	Naïve mutational oligo (rev)
	053	ATTGTTGAGGCCAGTAAANNKNNKNNKNNKGGTGTGGAGATTTTCCCC	48	Naïve mutational oligo (fwd)
	054	TACCCAACCGGCAACAAC	18	Library construction (rev)
	055	GTTGTTGCCGGTTGGGTA	18	Library construction (fwd)
	056	CGCGCCCCCCTCCCTATC	18	Library construction (rev)
	057	GATAGGGAGGGGGGCGCG	18	Library construction (fwd)
	060	TTTACTGGCCTCAACAAT	18	Library construction (rev)
	061	ATTGTTGAGGCCAGTAAA	18	Library construction (fwd)
	062	GGTGTGGAGATTTTCCCC	18	Library construction (rev)
	063	GGGGAAAATCTCCACACC	18	Library construction (fwd)
	068	GAGGGGGGCGCGTTTGTGCAAGTCACGCTCAAGG	34	Template modification (fwd)
	161	ATCTGGCGTTTTTCCTGCMNNCAGMNNGACMNNCACMNNCGCGCCCCCCTCCCTATC	57	Naïve mutational oligo (rev)
	163	ATTGTTGAGGCCAGTAAANNKNNKNNKNNKNNKNNKGGTGTGGAGATTTTCCCC	54	AM1 mutational oligo (fwd)
	164	AGGAAAAACGCCAGATCATTTGTTTAAAGTG	31	Template modification (rev)
	165	ATCTGGCGTTTTTCCTGCCTTGAGCGTGACTTGC	34	Template modification (fwd)
	166	AGCGGATAACAATTTCACACAGG	23	pProEx Htb sequencing (fwd)
	167	TATCAGGCTGAAAATCTTCTC	21	pProEx Htb sequencing (rev)
	168	ATCTGGCGTTTTTCCTGC	18	Library construction (rev)
	169	GCAGGAAAAACGCCAGAT	18	Library construction (fwd)
	183	GTTGTTGCCGGTTGGGTAGCGNRKTTGGGGGACTATGGGAGGGTTNNKATTGTGAAGGTGAGTGATAGGGA	71	AM1 mutational oligo (fwd)
	184	ATGATCTGGCGTTTTTCCMNNCTCGAGATAGACMNNCACAGCCGCGCCTCCCTCCCTATCACTCACCTTC	70	AM1 mutational oligo (rev)
	185	GGAAAAACGCCAGATCATTTG	21	Library construction (fwd)
	186	ATGATCTGGCGTTTTTCC	18	Library construction (rev)
	192	ATCAAACATCCATGGCCCAGGTG GTGTATCCTAAAAAGACCCAC	44	pRpsp2 cloning (fwd)
	193	GATGAGTTTTTGTTCTGCGG	20	pRpsp2 cloning (rev)
	207	GCGAGTTTGGGGGACTAT	18	Library construction (fwd)
	208	ATAGTCCCCCAAACTCGC	18	Library construction (rev)
	209	GTGAAGGTGAGTGATAGG	18	Library construction (fwd)
	210	CCTATCACTCACCTTCAC	18	Library construction (rev)
	247	GGAAAATCTCCACACCAGTATCSNNSNNSNNSNNSNNSNNGGCCTCAACAATGCCTTTAA	60	AM3 mutational oligo
